# Supplementary material for: A Systematic Review of Companion Diagnostic Tests by Immunohistochemistry for the Screening of Alectinib-Treated Patients in ALK-Positive Non-Small Cell Lung Cancer
Source: Diagnostics (Basel). 2022 May 23;12(5):1297. doi: 10.3390/diagnostics12051297 (PMC9140374; doi:10.3390/diagnostics12051297)
Supplement: Supplementary file 1 [file diagnostics-12-01297-s001.zip]

Archive with 1 entries (1 files):
- diagnostics-1689957-supplementary.pdf
